# Supplementary material for: Time course analysis of gene expression identifies multiple genes with differential expression in patients with in-stent restenosis
Source: BMC Med Genomics. 2011 Feb 28;4:20. doi: 10.1186/1755-8794-4-20 (PMC3053213; doi:10.1186/1755-8794-4-20)
Supplement: Additional file 1 — Supplementary Table 1. Initial 46 probesets identified in the timecourse analysis of the CardioGene samples. [file 1755-8794-4-20-S1.XLS]

## Sheet: Sheet1
Affymetrix probesets	Gene identifiers	Gene Name	Gene Symbol	Summary
202502_at	34	acyl-Coenzyme A dehydrogenase, C-4 to C-12 straight chain	ACADM	[RefSeq Summary:] This gene encodes the medium-chain specific (C4 to C12 straight chain) acyl-Coenzyme A dehydrogenase. The homotetramer enzyme catalyzes the initial step of the mitochondrial fatty acid beta-oxidation pathway. Clinical phenotypes are associated with ACADM hereditary deficiency.	1
221504_s_at	51606	ATPase, H+ transporting, lysosomal 50/57kDa, V1 subunit H	ATP6V1H		1
202654_x_at	64844	axotrophin	AXOT		1
208374_s_at	829	capping protein (actin filament) muscle Z-line, alpha 1	CAPZA1	[RefSeq Summary:] CAPZA1 is a member of the F-actin capping protein alpha subunit family. This gene encodes the alpha subunit of the barbed-end actin binding protein. The protein regulates growth of the actin filament by capping the barbed end of growing actin filaments.	1
203044_at	22856	carbohydrate (chondroitin) synthase 1	CHSY1		1
212460_at	171546	chromosome 14 open reading frame 147	C14orf147		1
203996_s_at	755	chromosome 21 open reading frame 2	C21orf2		1
203994_s_at	755	chromosome 21 open reading frame 2	C21orf2		0
217886_at	2060	epidermal growth factor receptor pathway substrate 15	EPS15		1
204829_s_at	2350	folate receptor 2 (fetal)	FOLR2	[RefSeq Summary:] The protein encoded by this gene is a member of the folate receptor (FOLR) family. Members of this gene family have a high affinity for folic acid and for several reduced folic acid derivatives, and mediate delivery of 5-methyltetrahydrofolate to the interior of cells. This protein has a 68% and 79% sequence homology with the FOLR1 and FOLR3 proteins, respectively. The FOLR2 pro…	1
220131_at	53822	FXYD domain containing ion transport regulator 7	FXYD7	[RefSeq Summary:] This reference sequence was derived from multiple replicate ESTs and validated by similar human genomic sequence. This gene encodes a member of a family of small membrane proteins that share a 35-amino acid signature sequence domain, beginning with the sequence PFXYD and containing 7 invariant and 6 highly conserved amino acids. The approved human gene nomenclature for the famil…	1
217814_at	57003	GK001 protein	GK001		1
221423_s_at	81555	golgi membrane protein SB140	SMAP-5		1
201181_at	2773	guanine nucleotide binding protein (G protein), alpha inhibiting activity polypeptide 3	GNAI3		1
218092_s_at	3267	HIV-1 Rev binding protein	HRB	[RefSeq Summary:] The protein encoded by this gene is related to nucleoporins, a class of proteins that mediate nucleocytoplasmic transport. This encoded protein binds the Rev activation domain when Rev is assembled onto its RNA target and can significantly enhance Rev activity when overexpressed. Several alternatively spliced transcript variants of this gene have been described, but the full-len…	1
218341_at	79717	hypothetical protein FLJ11838	FLJ11838		1
218646_at	54969	hypothetical protein FLJ20534	FLJ20534		1
213389_at	9640	KIAA0211 gene product	KIAA0211		1
203276_at	4001	lamin B1	LMNB1	[RefSeq Summary:] The nuclear lamina consists of a two-dimensional matrix of proteins located next to the inner nuclear membrane. The lamin family of proteins make up the matrix and are highly conserved in evolution. During mitosis, the lamina matrix is reversibly disassembled as the lamin proteins are phosphorylated. Lamin proteins are thought to be involved in nuclear stability, chromatin struc…	1
200821_at	3920	lysosomal-associated membrane protein 2	LAMP2	[RefSeq Summary:] The protein encoded by this gene is a member of a family of membrane glycoproteins. This glycoprotein provides selectins with carbohydrate ligands. It may play a role in tumor cell metastasis. It may also function in the protection, maintenance, and adhesion of the lysosome. Alternative splicing of the gene produces two known products of unknown function.	1
203371_s_at	4709	NADH dehydrogenase (ubiquinone) 1 beta subcomplex, 3, 12kDa	NDUFB3	[RefSeq Summary:] The multisubunit NADH:ubiquinone oxidoreductase (complex I) is the first enzyme complex in the electron transport chain of mitochondria. See NDUFA2 (MIM 602137).[supplied by OMIM]	1
212803_at	4665	NGFI-A binding protein 2 (EGR1 binding protein 2)	NAB2	[Proteome Summary:] NGFI-A binding protein 2; transcriptional corepressor that interacts with NGFI-A	1
218047_at	114883	oxysterol binding protein-like 9	OSBPL9	[RefSeq Summary:] This gene encodes a member of the oxysterol-binding protein (OSBP) family, a group of intracellular lipid receptors. Most members contain an N-terminal pleckstrin homology domain and a highly conserved C-terminal OSBP-like sterol-binding domain, although some members contain only the sterol-binding domain. Multiple transcript variants, most of which encode distinct isoforms, hav…	1
221123_x_at	55893	papillomavirus regulatory factor PRF-1	PBF	[Proteome Summary:] May bind nucleic acids; contains a C2H2 type zinc finger domain	1
209345_s_at	55361	phosphatidylinositol 4-kinase type II	PI4KII		1
212016_s_at	5725	polypyrimidine tract binding protein 1	PTBP1	[RefSeq Summary:] This gene belongs to the subfamily of ubiquitously expressed heterogeneous nuclear ribonucleoproteins (hnRNPs). The hnRNPs are RNA-binding proteins and they complex with heterogeneous nuclear RNA (hnRNA). These proteins are associated with pre-mRNAs in the nucleus and appear to influence pre-mRNA processing and other aspects of mRNA metabolism and transport. While all of the hnR…	1
221613_s_at	54469	protein associated with PRK1	AWP1	[Proteome Summary:] Moderately similar to ZNF216 and murine Zfp216; contains an A20-like zinc finger domain	1
208857_s_at	5110	protein-L-isoaspartate (D-aspartate) O-methyltransferase	PCMT1		1
205202_at	5110	protein-L-isoaspartate (D-aspartate) O-methyltransferase	PCMT1		0
214773_x_at	261726	putative MAPK activating protein	MGC3794		1
201222_s_at	5887	RAD23 homolog B (S. cerevisiae)	RAD23B	[RefSeq Summary:] The protein encoded by this gene is one of two human homologs of Saccharomyces cerevisiae Rad23, a protein involved in the nucleotide excision repair (NER). This protein was found to be a component of the protein complex that specifically complements the NER defect of xeroderma pigmentosum group C (XP-c) cell extracts in vitro. This protein was also shown to interact with, and e…	1
201223_s_at	5887	RAD23 homolog B (S. cerevisiae)	RAD23B	[RefSeq Summary:] The protein encoded by this gene is one of two human homologs of Saccharomyces cerevisiae Rad23, a protein involved in the nucleotide excision repair (NER). This protein was found to be a component of the protein complex that specifically complements the NER defect of xeroderma pigmentosum group C (XP-c) cell extracts in vitro. This protein was also shown to interact with, and e…	0
209207_s_at	9554	SEC22 vesicle trafficking protein-like 1 (S. cerevisiae)	SEC22L1	[RefSeq Summary:] The protein encoded by this gene is a member of the SEC22 family of vesicle trafficking proteins. It seems to complex with SNARE and it is thought to play a role in the ER-Golgi protein trafficking. This protein has strong similarity to Mus musculus and Cricetulus griseus proteins. There is evidence for use of multiple polyadenylation sites for the transcript.	1
203605_at	6729	signal recognition particle 54kDa	SRP54		1
217758_s_at	56889	SM-11044 binding protein	SMBP		1
200084_at	10944	small acidic protein	SMAP		1
213654_at	27097	TAF5-like RNA polymerase II, p300/CBP-associated factor (PCAF)-associated factor, 65kDa	TAF5L	[RefSeq Summary:] Initiation of transcription by RNA polymerase II requires the activities of more than 70 polypeptides. The protein that coordinates these activities is transcription factor IID (TFIID), which binds to the core promoter to position the polymerase properly, serves as the scaffold for assembly of the remainder of the transcription complex, and acts as a channel for regulatory signa…	1
212411_at	92856	U3 snoRNP protein 4 homolog	IMP4		1
212513_s_at	23032	ubiquitin specific protease 33	USP33		1
205126_at	7444	vaccinia related kinase 2	VRK2		1
201807_at	9559	vacuolar protein sorting 26 (yeast)	VPS26	[RefSeq Summary:] This gene belongs to a group of vacuolar protein sorting (VPS) genes. The encoded protein is a component of a large multimeric complex, termed the retromer complex, involved in retrograde transport of proteins from endosomes to the trans-Golgi network. The close structural similarity between the yeast and human proteins that make up this complex suggests a similarity in function…	1
210849_s_at	27072	vacuolar protein sorting 41 (yeast)	VPS41	[RefSeq Summary:] Vesicle mediated protein sorting plays an important role in segregation of intracellular molecules into distinct organelles. Genetic studies in yeast have identified more than 40 vacuolar protein sorting (VPS) genes involved in vesicle transport to vacuoles. This gene encodes the human ortholog of yeast Vps41 protein which is also conserved in Drosophila, tomato, and Arabidopsis…	1
216304_x_at	10730	YME1-like 1 (S. cerevisiae)	YME1L1	[RefSeq Summary:] The protein encoded by this gene is the human ortholog of yeast mitochondrial AAA metalloprotease, Yme1p. It is localized in the mitochondria and can functionally complement a yme1 disruptant yeast strain. It is proposed that this gene plays a role in mitochondrial protein metabolism and could be involved in mitochondrial pathologies. Several transcript variants encoding differe…	1
201351_s_at	10730	YME1-like 1 (S. cerevisiae)	YME1L1	[RefSeq Summary:] The protein encoded by this gene is the human ortholog of yeast mitochondrial AAA metalloprotease, Yme1p. It is localized in the mitochondria and can functionally complement a yme1 disruptant yeast strain. It is proposed that this gene plays a role in mitochondrial protein metabolism and could be involved in mitochondrial pathologies. Several transcript variants encoding differe…	0
222294_s_at			RAB27A		1
215203_at			GOLGA4		1
					42
