# Supplementary material for: Time course analysis of gene expression identifies multiple genes with differential expression in patients with in-stent restenosis
Source: BMC Med Genomics. 2011 Feb 28;4:20. doi: 10.1186/1755-8794-4-20 (PMC3053213; doi:10.1186/1755-8794-4-20)
Supplement: Additional file 2 — Supplementary Table 2. Gene ontology annotation of the final 32 genes identified and validated. [file 1755-8794-4-20-S2.XLS]

## Sheet: Sheet1
System	Gene Category	List Hits	List Total	Population Hits	Population Total	EASE score	Bonferroni	Gene identifiers	Affymetrix probesets
GO Molecular Function	catalytic activity	9	26	9	26	1	1	34; 3920; 4709; 5110; 7444; 10730; 23032; 51606; 55361	200821_AT; 201351_S_AT; 202502_AT; 203371_S_AT; 205126_AT; 205202_AT; 208857_S_AT; 209345_S_AT; 212513_S_AT; 216304_X_AT; 221504_S_AT
GO Cellular Component	cytoplasm	15	27	15	27	1	1	34; 829; 2060; 3920; 4001; 4709; 5110; 6729; 9554; 9559; 10730; 23032; 51606; 55361; 64844	200821_AT; 201351_S_AT; 201807_AT; 202502_AT; 202654_X_AT; 203276_AT; 203371_S_AT; 203605_AT; 205202_AT; 208374_S_AT; 208857_S_AT; 209207_S_AT; 209345_S_AT; 212513_S_AT; 216304_X_AT; 217886_AT; 221504_S_AT
GO Biological Process	nucleobase\, nucleoside\, nucleotide and nucleic acid metabolism	7	28	7	28	1	1	3267; 3920; 4665; 5887; 10730; 51606; 55893	200821_AT; 201222_S_AT; 201223_S_AT; 201351_S_AT; 212803_AT; 216304_X_AT; 218092_S_AT; 221123_X_AT; 221504_S_AT
GO Biological Process	intracellular transport	5	28	5	28	1	1	3267; 6729; 9554; 9559; 27072	201807_AT; 203605_AT; 209207_S_AT; 210849_S_AT; 218092_S_AT
GO Molecular Function	binding	15	26	15	26	1	1	829; 2060; 2350; 3267; 4665; 5887; 6729; 7444; 9559; 10730; 23032; 51606; 54969; 55361; 57003	201222_S_AT; 201223_S_AT; 201351_S_AT; 201807_AT; 203605_AT; 204829_S_AT; 205126_AT; 208374_S_AT; 209345_S_AT; 212513_S_AT; 212803_AT; 216304_X_AT; 217814_AT; 217886_AT; 218092_S_AT; 218646_AT; 221504_S_AT
GO Biological Process	cellular process	14	28	14	28	1	1	829; 2060; 2350; 3267; 4665; 6729; 9554; 9559; 27072; 51606; 53822; 54969; 56889; 114883	201807_AT; 203605_AT; 204829_S_AT; 208374_S_AT; 209207_S_AT; 210849_S_AT; 212803_AT; 217758_S_AT; 217886_AT; 218047_AT; 218092_S_AT; 218646_AT; 220131_AT; 221504_S_AT
GO Cellular Component	membrane	14	27	14	27	1	1	2350; 3267; 3920; 4001; 7444; 9554; 9559; 10730; 27072; 51606; 53822; 54969; 55361; 56889	200821_AT; 201351_S_AT; 201807_AT; 203276_AT; 204829_S_AT; 205126_AT; 209207_S_AT; 209345_S_AT; 210849_S_AT; 216304_X_AT; 217758_S_AT; 218092_S_AT; 218646_AT; 220131_AT; 221504_S_AT
GO Cellular Component	integral to membrane	8	27	8	27	1	1	3267; 3920; 7444; 9559; 27072; 53822; 55361; 56889	200821_AT; 201807_AT; 205126_AT; 209345_S_AT; 210849_S_AT; 217758_S_AT; 218092_S_AT; 220131_AT
GO Biological Process	cell growth and/or maintenance	14	28	14	28	1	1	829; 2060; 2350; 3267; 4665; 6729; 9554; 9559; 27072; 51606; 53822; 54969; 56889; 114883	201807_AT; 203605_AT; 204829_S_AT; 208374_S_AT; 209207_S_AT; 210849_S_AT; 212803_AT; 217758_S_AT; 217886_AT; 218047_AT; 218092_S_AT; 218646_AT; 220131_AT; 221504_S_AT
GO Biological Process	metabolism	18	28	18	28	1	1	34; 829; 3267; 3920; 4665; 4709; 5110; 5887; 6729; 7444; 10730; 23032; 51606; 55361; 55893; 57003; 64844; 114883	200821_AT; 201222_S_AT; 201223_S_AT; 201351_S_AT; 202502_AT; 202654_X_AT; 203371_S_AT; 203605_AT; 205126_AT; 205202_AT; 208374_S_AT; 208857_S_AT; 209345_S_AT; 212513_S_AT; 212803_AT; 216304_X_AT; 217814_AT; 218047_AT; 218092_S_AT; 221123_X_AT; 221504_S_AT
GO Biological Process	protein metabolism	8	28	8	28	1	1	829; 3920; 5110; 6729; 7444; 10730; 23032; 64844	200821_AT; 201351_S_AT; 202654_X_AT; 203605_AT; 205126_AT; 205202_AT; 208374_S_AT; 208857_S_AT; 212513_S_AT; 216304_X_AT
GO Molecular Function	transporter activity	7	26	7	26	1	1	4709; 9554; 9559; 27072; 51606; 53822; 56889	201807_AT; 203371_S_AT; 209207_S_AT; 210849_S_AT; 217758_S_AT; 220131_AT; 221504_S_AT
GO Cellular Component	intracellular	18	27	18	27	1	1	34; 829; 2060; 3267; 3920; 4001; 4709; 5110; 5887; 6729; 9554; 9559; 10730; 23032; 51606; 55361; 57003; 64844	200821_AT; 201222_S_AT; 201223_S_AT; 201351_S_AT; 201807_AT; 202502_AT; 202654_X_AT; 203276_AT; 203371_S_AT; 203605_AT; 205202_AT; 208374_S_AT; 208857_S_AT; 209207_S_AT; 209345_S_AT; 212513_S_AT; 216304_X_AT; 217814_AT; 217886_AT; 218092_S_AT; 221504_S_AT
GO Cellular Component	cell	24	27	24	27	1	1	34; 829; 2060; 2350; 3267; 3920; 4001; 4709; 5110; 5887; 6729; 7444; 9554; 9559; 10730; 23032; 27072; 51606; 53822; 54969; 55361; 56889; 57003; 64844	200821_AT; 201222_S_AT; 201223_S_AT; 201351_S_AT; 201807_AT; 202502_AT; 202654_X_AT; 203276_AT; 203371_S_AT; 203605_AT; 204829_S_AT; 205126_AT; 205202_AT; 208374_S_AT; 208857_S_AT; 209207_S_AT; 209345_S_AT; 210849_S_AT; 212513_S_AT; 216304_X_AT; 217758_S_AT; 217814_AT; 217886_AT; 218092_S_AT; 218646_AT; 220131_AT; 221504_S_AT
GO Biological Process	physiological process	26	28	26	28	1	1	34; 829; 2060; 2350; 3267; 3920; 4665; 4709; 5110; 5887; 6729; 7444; 9554; 9559; 10730; 23032; 27072; 51606; 53822; 54969; 55361; 55893; 56889; 57003; 64844; 114883	200821_AT; 201222_S_AT; 201223_S_AT; 201351_S_AT; 201807_AT; 202502_AT; 202654_X_AT; 203371_S_AT; 203605_AT; 204829_S_AT; 205126_AT; 205202_AT; 208374_S_AT; 208857_S_AT; 209207_S_AT; 209345_S_AT; 210849_S_AT; 212513_S_AT; 212803_AT; 216304_X_AT; 217758_S_AT; 217814_AT; 217886_AT; 218047_AT; 218092_S_AT; 218646_AT; 220131_AT; 221123_X_AT; 221504_S_AT
GO Molecular Function	protein binding	5	26	5	26	1	1	829; 4665; 9559; 23032; 55361	201807_AT; 208374_S_AT; 209345_S_AT; 212513_S_AT; 212803_AT
GO Biological Process	transport	10	28	10	28	1	1	2350; 3267; 6729; 9554; 9559; 27072; 51606; 53822; 56889; 114883	201807_AT; 203605_AT; 204829_S_AT; 209207_S_AT; 210849_S_AT; 217758_S_AT; 218047_AT; 218092_S_AT; 220131_AT; 221504_S_AT
